# Supplementary material for: Design and Synthesis of Pyridine-Based Pyrrolo[2,3-d]pyrimidine Analogs as CSF1R Inhibitors: Molecular Hybridization and Scaffold Hopping Approach
Source: Pharmaceuticals (Basel). 2025 May 28;18(6):814. doi: 10.3390/ph18060814 (PMC12196264; doi:10.3390/ph18060814)
Supplement: Supplementary file 1 [file pharmaceuticals-18-00814-s001.zip]

Archive with 1 entries (1 files):
- pharmaceuticals-3644988-supplementary.pdf
